# Supplementary material for: Keratinocytes Regulate the Threshold of Inflammation by Inhibiting T Cell Effector Functions
Source: Cells. 2021 Jun 26;10(7):1606. doi: 10.3390/cells10071606 (PMC8306889; doi:10.3390/cells10071606)
Supplement: Supplementary file 1 [file cells-10-01606-s001.zip]

Archive with 1 entries (1 files):
- cells-1267179-supplementary.pdf
